# Supplementary material for: The Effectiveness and Safety of Tranexamic Acid in Treating Aneurysmal Subarachnoid Hemorrhage: A Systematic Review and Meta-Analysis
Source: Healthcare (Basel). 2024 Dec 5;12(23):2452. doi: 10.3390/healthcare12232452 (PMC11641190; doi:10.3390/healthcare12232452)
Supplement: Supplementary file 1 [file healthcare-12-02452-s001.zip]

Archive with 1 entries (1 files):
- healthcare-3239124-supplementary.pdf
